# Supplementary material for: Violence Prevention Climate and Health-Oriented Leadership in German Emergency Departments
Source: Healthcare (Basel). 2023 Aug 8;11(16):2234. doi: 10.3390/healthcare11162234 (PMC10454408; doi:10.3390/healthcare11162234)
Supplement: Supplementary file 1 [file healthcare-11-02234-s001.zip]

Archive with 1 entries (1 files):
- healthcare-2479088-supplementary.pdf
